# Supplementary material for: Enzootic Circulation, Massive Gull Mortality and Poultry Outbreaks during the 2022/2023 High-Pathogenicity Avian Influenza H5N1 Season in the Czech Republic
Source: Viruses. 2024 Jan 31;16(2):221. doi: 10.3390/v16020221 (PMC10892573; doi:10.3390/v16020221)
Supplement: Supplementary file 1 [file viruses-16-00221-s001.zip]

Archive with 11 entries (11 files):
- Supplementary Figure S1.pdf
- Supplementary Figure S10.pdf
- Supplementary Figure S2-PB2.pdf
- Supplementary Figure S3-PB1.pdf
- Supplementary Figure S4-PA.pdf
- Supplementary Figure S5-H5.pdf
- Supplementary Figure S6-NP.pdf
- Supplementary Figure S7-N1.pdf
- Supplementary Figure S8-MP.pdf
- Supplementary Figure S9-NS.pdf
- SupplementaryTable 1.pdf
